# Supplementary material for: Multi-strategy engineering greatly enhances provitamin A carotenoid accumulation and stability in Arabidopsis seeds
Source: aBIOTECH. 2021 May 18;2(3):191–214. doi: 10.1007/s42994-021-00046-1 (PMC9590580; doi:10.1007/s42994-021-00046-1)
Supplement: Supplementary file 2 — Supplementary file2 (XLSX 12 kb) [file 42994_2021_46_MOESM2_ESM.xlsx]

## Sheet: S Table 1
Supplemental table 1. Primers used in this study
Primers	Sequences (5' to 3')	Purpose
gR-BCH2T1	CGAACTCCTTCCATGGCAGCGTTTTAGAGCTAGAAAT	For construct of T1 sgRNA cassettle; the underline represents the target sequence.
AtU3bBCH2T1	GCTGCCATGGAAGGAGTTCGTGACCAATGTTGCTCC
gR-BCH2T2	TCGCGGCTTCTCAAGAAAGGTTTTAGAGCTAGAAAT	For construct of T2 sgRNA cassettle; the underline represents the target sequence.
AtU3dBCH2T2	CTTTCTTGAGAAGCCGCGATGACCAATGGTGCTTTG
gR-BCH2T3	CAGCTGTGATGTCGAGCTTGTTTTAGAGCTAGAAAT	For construct of T3 sgRNA cassettle; the underline represents the target sequence.
AtU6-1T3	AAGCTCGACATCACAGCTGCAATCACTACTTCGTCT
F-OleP(psy)-E1	AATATAGAATTCGTACGTAGTGTTTATCTTTGTTGC	For PCR amplifying Oleosin promoter, and constructing the pYL322d2-POle::PSY.
R-OleP(psy)-B1	AATTATGGATCCGGTTGAAGGTGAAGTTTAGGGTTTTGC
F-NapinP(or)-A1	TTGGGTACCGGCGCGCCTTCTTCATCGGTG	For PCR amplifying Napin promoter, and constructing the pYL322d1-PNapin.
R-NapinP(or)-E1	ATTAATGAATTCGTCCGTGTATGTTTTTAATCTTGTTTG
F-OR-E1	ATTAATGAATTCATGAGTAGCTTGGGTAGG	For PCR amplifying ORH , and constructing the pYL322d1-PNapin::ORHis
R-OR-K1	AATATAGGTACCTCAGTCAAAAGGATCAATCCTC
Fd2-AscI-HGGT	AGAATCTGTGGCGCGCCTCTCGAGCTAGC	For PCR amplifying Congly promoter and the HGGT coding region, and constructing the pYL322d2- PCongly::HGGT.
R-T-HGGT-B1	AATAATGGATCCTCACTGCACAAATGGTATAAGG
NptII-F384	GACAATCGGCTGCTCTGATGC	For the NPTII gene detection of transgenic plants
NptII-R384	TGATCGACAAGACCGGCTTCC
F-Cas9	GACATCGGCACCAACAGCGTC	For the Cas9 gene detection of transgenic plants
R-Cas9	CGCTCGTGCTTCTTGTCCTC
SP-L1	GCGGTGTCATCTATGTTACTAG	For the detection of sgRNAs cassettles of transgenic plants
SP-R	CCGACATAGATGCAATAACTTC
Fpsy252	CGGGATGTTGGAGAGGATGC	For the PSY gene detection of transgenic plants
Rpsy252	CTCATCCAGGATCTGCCTGTAC
F-OR345	CTCGGCGGATAAGTTTGCTAGC	For the ORH gene detection of transgenic plants
R-OR345	AGCGTGGGCGCAAGCAATCC
HGGT-Fjc291	GATCGGCGCCACTGATGTGTGC	For the HGGT gene detection of transgenic plants
HGGT-Rjc291	CTCGATCTCCATCAACATCTG
BCH2-Q-2F	TGGAAGAACGGAAACAAAGC	Gene expression analysis for BCH2 (At5g52570)
BCH2-Q-2R	AGCTTGTCGTGCTTTCTGGT
PSY-Q-F	TGGGAATCGATCCTAAGTCGAAAGC	Gene expression analysis for PSY (At5g17230)
PSY-Q-R	TGAAGCCCATACAGGCCATCTG
AtOR-Q-F	CTGCTTTACGTTGTTAAC	Gene expression analysis for OR (At5g61670)
AtOR-Q-R	ATCGAAAGGGTCGATACG
Barley-HGGT-Q-F	CAGTGCAGCGATGATTATCC	Gene expression analysis for HGGT
Barley-HGGT-Q-R	GGCAGGAGAGACACTGAAG
GGPS-Q-F	CGAAGCGATGCGTTACTCTCTTC	Gene expression analysis for GGPS (At4g36810)
GGPS-Q-R	CAAACACTTTGTGGTTGGTCGG
PDS-Q-F	GCGGCGAATTTGCCTTATCAAAAC	Gene expression analysis for PDS (At4g14210)
PDS-Q-R	CCAATCCAGCACCAGCAATTACAAC
ZDS-Q-F	ACGCTCCAAAGGGGTTATTTCCTC	Gene expression analysis for ZDS (At3g04870)
ZDS-Q-R	GTGACCAAAAATGCGCGAATACCAT
ZIS-Q-F	TCACCGGAGGTTGCTATGTTAATGC	Gene expression analysis for Z-ISO (At1g10830)
ZIS-Q-R	TTTGTCCAACCATCTGAGGATGTCG
CrtISO-Q-F	GACGCCATTGTTATCGGTTCTGG	Gene expression analysis for CrtISO (At1g08620)
CrtISO-Q-R	TTTTGGGGCAAGTAATAAGCGAGTG
LCYB-Q-F	TGCTGCAAAGTTCAATCCGAACAGA	Gene expression analysis for LCYB (At3g10230)
LCYB-Q-R	CGAGACGGGAAGATAATGTGTCACC
LCYE-Q-F	TTGAGGAGGTGTGTCGAGTCAGGT	Gene expression analysis for LCYE (At5g57030)
LCYE-Q-R	CTCCACGCCGTATGCAGTTTGC
BCH1-Q-F	CCGCCTCCCGAAATCCTTATCC	Gene expression analysis for BCH1 (At4g25700)
BCH1-Q-R	CTTGCCCAGAATTCCATACCAACAG
NCED5-Q-F	GAACTATAATTCCCGGTTCGGTTCAG	Gene expression analysis for NCED5 (At1g30100)
NCED5-Q-R	CAATATGAAGCTCCGATTCCCAAC
NCED6-Q-F	CCGTAAGGTTATCGTAACCGGAG	Gene expression analysis for NCED6 (At3g24220)
NCED6-Q-R	ACCACAAACTCCGACTCGTC
NCED9-Q-F	GACCGGTTATCTCGGAACAAG	Gene expression analysis for NCED9 (At1g78390)
NCED9-Q-R	GTTGGAGTTCCGATTTCACCT
AAO3-Q-F	ACCCACTTCGTGTTTTCTTGATTCG	Gene expression analysis for AAO3 (At2g27150)
AAO3-Q-R	CCGCTTATGAATCGGATGAAATCCT
UBQ10-Q-F	TCCGGATCAGCAGAGGCTTATTTTC	At4g05320, reference gene for expression analysis
UBQ10-Q-R	GCAGACGCAAGACCAAGTGGAGT
ACT8-Q-F	GGTTCTACTTACCGAGGCTCC	At1g49240, reference gene for expression analysis
ACT8-Q-R	GGTAATCAGTAAGGTCACGAC
* Restriction endonuclease sites are underlined in bold.
