# Supplementary material for: Multi-strategy engineering greatly enhances provitamin A carotenoid accumulation and stability in Arabidopsis seeds
Source: aBIOTECH. 2021 May 18;2(3):191–214. doi: 10.1007/s42994-021-00046-1 (PMC9590580; doi:10.1007/s42994-021-00046-1)
Supplement: Supplementary file 3 — Supplementary file3 (XLSX 9 kb) [file 42994_2021_46_MOESM3_ESM.xlsx]

## Sheet: S Table 2
Supplemental table 2. The content (μg/gDW) of tochchromanols in seed of Col-0 and transgenic lines
	Tocotrienol		Tocopherols			Total
	b/g-		d-	b/g-	a-	Tocochromanols
Col-0	n.d.		16.8 ± 1.6	353.5 ± 21.8	2.9 ± 0.4	373.2 ± 23.2
BP #16	n.d.		8.9 ± 0.9	283.5 ± 14.5	2.5 ± 0.3	294.9 ± 15.4
BP #20	n.d.		12.7 ± 2.6	345.2 ± 13.0	1.9 ± 0.4	359.8 ± 15.2
BPO #61	n.d.		8.2 ± 0.1	293.9 ± 4.0	1.9 ± 0.1	304.0 ± 4.0
BPO #67	n.d.		11.1 ± 0.7	342.4 ± 9.2	2.3 ± 0.2	355.7 ± 9.9
BPOH #151	6.0 ± 1.0		12.1 ± 0.4	345.7 ± 20.3	2.2 ± 0.2	366.1 ± 21.8
BPOH #160	5.6 ± 0.6		12.3 ± 0.5	335.8 ± 14.6	2.2 ± 0.2	355.9 ± 14.8
*Values were the means+ standard deviations of at least three replicates.
